# Supplementary material for: A new sodium dimangnesium trivanadate, NaMg2V3O10
Source: Acta Crystallogr Sect E Struct Rep Online. 2008 Feb 20;64(Pt 3):i21. doi: 10.1107/S160053680800322X (PMC2960881; doi:10.1107/S160053680800322X)
Supplement: Supplementary file 2 [file e-64-00i21-Isup2.hkl]

#
# h,k,l, Fc-squared, Fo-squared, sigma(Fo-squared) and status flag
#
data_I
_shelx_title '  bra3 in P -1'
_shelx_refln_list_code          4
_shelx_F_calc_maximum      143.18
_exptl_crystal_F_000       183.95
_reflns_d_resolution_high  0.7838
 
loop_
 _symmetry_equiv_pos_as_xyz
 'x, y, z'
 '-x, -y, -z'
 
_cell_length_a     6.7369
_cell_length_b     6.7553
_cell_length_c     9.6222
_cell_angle_alpha 104.325
_cell_angle_beta  100.604
_cell_angle_gamma 101.696
 
_shelx_F_squared_multiplier     1.000
 
loop_
 _refln_index_h
 _refln_index_k
 _refln_index_l
 _refln_F_squared_calc
 _refln_F_squared_meas
 _refln_F_squared_sigma
 _refln_observed_status
   1   0   0     3161.44     3202.52     66.52 o
   2   0   0    13540.21    12594.00     99.43 o
   3   0   0     4876.27     5208.14    121.90 o
   4   0   0     1509.94     1426.10     47.54 o
   5   0   0       17.79       26.78     11.49 o
   6   0   0     2733.29     2807.52    216.82 o
   7   0   0      983.70      989.05     65.32 o
   8   0   0      952.08     1044.22     66.10 o
  -8   1   0       26.24      -19.87     34.44 o
  -7   1   0      764.63      801.54     51.25 o
  -6   1   0     1218.36     1166.57     53.34 o
  -5   1   0     2181.18     2084.28     94.87 o
  -4   1   0     9152.34     8602.54    157.78 o
  -3   1   0     1351.72     1130.03     82.69 o
  -2   1   0     8990.77     8624.83    523.65 o
  -1   1   0      670.48      907.76     40.93 o
   0   1   0      450.12      524.83     21.18 o
   1   1   0      586.84      586.58     61.58 o
   2   1   0     1149.12     1106.33     32.64 o
   3   1   0      223.94      255.74     14.23 o
   4   1   0     4624.94     4372.77     98.44 o
   5   1   0      927.12      845.19     51.70 o
   6   1   0      212.25      205.76     18.78 o
   7   1   0      167.83      170.74     12.64 o
  -8   2   0       34.34       30.24     15.26 o
  -7   2   0      196.40      182.79     32.00 o
  -6   2   0      130.14      145.36     10.24 o
  -5   2   0       87.28       90.53     46.11 o
  -4   2   0      667.75      621.52     32.98 o
  -3   2   0       65.95       85.27     14.66 o
  -2   2   0      517.14      556.09     23.31 o
  -1   2   0     4890.65     5321.40    464.80 o
   0   2   0     2606.92     2357.94    155.07 o
   1   2   0      157.06      168.44     12.36 o
   2   2   0     3117.25     2963.64    149.06 o
   3   2   0      118.11      109.69      6.71 o
   4   2   0     1142.35     1048.99     54.51 o
   5   2   0      467.58      435.43     24.46 o
   6   2   0      168.88      164.06     10.54 o
   7   2   0      326.50      299.11     25.49 o
  -8   3   0        0.45       -5.60     18.40 o
  -7   3   0        3.44      -15.30     16.95 o
  -6   3   0      392.36      396.46     37.53 o
  -5   3   0      226.70      235.38     17.02 o
  -4   3   0      550.29      498.28     31.08 o
  -3   3   0     2224.89     2396.66    214.98 o
  -2   3   0      744.07      702.88     42.08 o
  -1   3   0      880.12     1059.95     85.92 o
   0   3   0       14.22       -6.97      9.03 o
   1   3   0      277.26      252.30     13.83 o
   2   3   0      488.88      454.22     28.09 o
   3   3   0      178.94      187.16     28.28 o
   4   3   0        6.62        4.92      5.90 o
   6   3   0       12.65       -6.10     25.28 o
  -8   4   0      115.84      114.71      9.37 o
  -7   4   0      320.61      319.39     23.23 o
  -6   4   0     1507.36     1575.42     75.27 o
  -5   4   0     1431.60     1454.78     81.13 o
  -4   4   0       30.26       37.32      5.59 o
  -3   4   0     3901.33     3965.40    114.42 o
  -2   4   0     1859.38     1663.71     71.62 o
  -1   4   0     1029.38      976.85     54.60 o
   0   4   0       98.48      123.32     10.08 o
   1   4   0      878.08      961.71     56.55 o
   2   4   0       79.90       92.03     12.35 o
   3   4   0     1837.14     1777.24    136.81 o
   4   4   0     1436.21     1488.09     93.05 o
   5   4   0      292.48      284.00     14.91 o
   6   4   0     1975.24     2122.29     99.69 o
  -7   5   0     2023.71     1946.83    130.21 o
  -6   5   0       39.84       10.83     20.27 o
  -5   5   0      468.52      448.69     38.20 o
  -4   5   0      186.95      208.87     14.16 o
  -3   5   0      224.04      239.05     21.08 o
  -2   5   0      706.69      742.84     56.65 o
  -1   5   0      854.79      837.97     42.34 o
   0   5   0      595.73      631.36     38.52 o
   1   5   0     1736.93     1764.59     62.97 o
   2   5   0     1815.27     1810.28     67.35 o
   3   5   0       77.72       56.50     30.41 o
   4   5   0      191.92      192.39     16.33 o
   5   5   0       34.89       27.41     27.41 o
  -7   6   0      478.09      465.74     33.04 o
  -6   6   0      177.12      201.06     16.05 o
  -5   6   0      165.46      169.19     21.02 o
  -4   6   0       18.24       13.23      6.99 o
  -3   6   0      533.64      476.91     26.68 o
  -2   6   0     1140.31     1320.76     82.89 o
  -1   6   0      459.82      561.09     53.70 o
   1   6   0      289.28      286.15     20.16 o
   2   6   0      596.13      602.08     45.06 o
   3   6   0      158.28      134.66      9.31 o
  -6   7   0      222.52      245.99     18.75 o
  -5   7   0        1.20      -22.06     22.06 o
  -4   7   0      357.39      333.19     27.13 o
  -3   7   0      504.03      429.61     34.62 o
  -2   7   0        0.30      -16.56     16.56 o
  -1   7   0       31.27       46.89     20.65 o
   0   7   0       31.47       40.66     37.06 o
   1   7   0       41.55       36.92     30.12 o
   2   7   0      593.40      533.47     34.28 o
  -4   8   0      224.65      214.55     26.70 o
  -3   8   0        0.61        0.00     23.21 o
  -2   8   0     1334.48     1328.84     88.94 o
  -1   8   0       17.67       22.41     18.72 o
   0   8   0      617.77      610.27     35.84 o
   0  -8   1       92.61      102.19     16.70 o
   1  -8   1      377.85      414.92     26.62 o
   2  -8   1      188.48      178.53     14.37 o
   3  -8   1       10.57       -1.44     10.48 o
   4  -8   1      318.72      319.21     19.93 o
  -2  -7   1      567.66      669.11     35.89 o
   0  -7   1        2.00        7.97     14.51 o
   1  -7   1      173.12      184.37     12.25 o
   2  -7   1     1007.57      965.75     56.30 o
   3  -7   1       43.29       48.79      6.54 o
   4  -7   1     3068.26     2833.86    134.17 o
   5  -7   1     2178.97     2051.57    123.93 o
   6  -7   1      169.72      186.48     17.77 o
  -4  -6   1      474.39      458.01     25.03 o
  -3  -6   1      116.12      120.05     12.96 o
  -2  -6   1     2721.17     2605.94     88.18 o
  -1  -6   1       80.38       78.56      7.69 o
   0  -6   1     5764.29     6051.12    122.11 o
   1  -6   1     1680.86     1721.44    175.57 o
   2  -6   1     5528.88     5761.54    188.72 o
   3  -6   1     1349.35     1237.25     80.60 o
   4  -6   1      833.50      724.44     58.38 o
   5  -6   1      197.75      192.31     11.40 o
   6  -6   1      815.88      760.46     43.48 o
   7  -6   1      678.33      682.35     38.15 o
  -5  -5   1      653.12      673.13     37.42 o
  -4  -5   1     1044.96      947.85     57.44 o
  -3  -5   1       58.91       66.50      6.97 o
  -2  -5   1     3368.37     3401.51     88.82 o
  -1  -5   1       34.46       38.47     20.39 o
   0  -5   1      378.71      397.88     24.10 o
   1  -5   1      124.38      115.06     14.37 o
   2  -5   1      462.87      427.15     25.63 o
   3  -5   1      415.25      404.79     30.77 o
   4  -5   1     2269.11     2411.69    225.48 o
   5  -5   1      308.71      313.65     22.40 o
   6  -5   1      631.90      691.97    102.67 o
   7  -5   1      238.46      261.39     30.18 o
  -6  -4   1      199.50      217.75     21.40 o
  -5  -4   1       82.03       83.70     34.18 o
  -4  -4   1        2.71      -16.49     16.49 o
  -3  -4   1      845.05      880.10     77.29 o
  -2  -4   1        5.21       -3.46     18.54 o
  -1  -4   1      916.36      907.36     54.65 o
   0  -4   1     1982.34     2024.91    100.63 o
   1  -4   1     1529.36     1770.82     72.40 o
   2  -4   1     2759.97     2748.86    195.45 o
   3  -4   1       88.81      108.00      8.26 o
   4  -4   1     2822.99     2839.54    126.65 o
   5  -4   1      182.50      194.56     11.74 o
   6  -4   1      332.84      338.43     24.00 o
   8  -4   1      555.77      573.53     33.34 o
  -7  -3   1      107.68      106.88     12.31 o
  -6  -3   1      113.02      126.57     36.60 o
  -5  -3   1      789.48      758.64     66.21 o
  -4  -3   1      446.04      381.70     26.85 o
  -3  -3   1     1288.64     1328.67     50.11 o
  -2  -3   1     6670.02     6700.15    138.15 o
  -1  -3   1      377.71      420.79     24.05 o
   0  -3   1     2255.59     2739.80     54.03 o
   1  -3   1      289.99      288.82     20.17 o
   2  -3   1      734.84      640.07     28.15 o
   3  -3   1        5.31        1.30     11.06 o
   4  -3   1      295.41      336.46     18.70 o
   5  -3   1      121.42      132.53      8.26 o
   6  -3   1        0.27      -13.80     16.70 o
   7  -3   1      462.55      499.92     30.87 o
   8  -3   1      382.87      368.01     35.83 o
  -7  -2   1        5.53       14.17      8.87 o
  -6  -2   1     1872.11     1903.47     94.49 o
  -5  -2   1      626.55      625.96     48.43 o
  -4  -2   1      388.01      427.66     29.90 o
  -3  -2   1     3563.09     3652.30    104.31 o
  -2  -2   1     2421.03     2201.23     57.18 o
  -1  -2   1     1615.16     1701.52     74.34 o
   0  -2   1      975.56     1029.11     35.12 o
   1  -2   1     4030.29     4038.83     53.93 o
   2  -2   1       71.29      113.66     13.16 o
   3  -2   1     3335.00     2992.22     83.30 o
   4  -2   1     2642.70     2724.45    137.16 o
   5  -2   1      707.55      694.27     40.18 o
   6  -2   1     1844.56     1754.06     98.68 o
   7  -2   1       34.14       28.79     23.50 o
   8  -2   1      638.90      654.64     70.29 o
  -8  -1   1      513.08      527.59     44.94 o
  -7  -1   1      886.14      770.43     52.06 o
  -6  -1   1      174.77      187.27     13.97 o
  -5  -1   1     1085.81     1009.40     45.43 o
  -4  -1   1       83.36       85.24      6.65 o
  -3  -1   1       43.80       71.06      4.87 o
  -2  -1   1     2503.97     2111.96     42.28 o
  -1  -1   1     4950.32     4920.89     70.32 o
   0  -1   1        7.02       43.86      5.39 o
   1  -1   1     3094.93     3302.69     88.27 o
   2  -1   1     5034.89     4794.97     60.53 o
   3  -1   1     1397.30     1548.10     41.90 o
   4  -1   1       98.43       93.92      7.40 o
   5  -1   1      613.48      554.97     69.75 o
   6  -1   1      290.17      320.40     28.40 o
   7  -1   1      512.17      548.32     32.24 o
   8  -1   1      465.75      518.55     33.94 o
  -8   0   1        7.05       25.70     22.58 o
  -7   0   1      435.65      452.22     41.65 o
  -6   0   1       21.86       -4.49     30.58 o
  -5   0   1      333.82      345.93     28.08 o
  -4   0   1      943.61      885.91     36.38 o
  -3   0   1     2866.91     3140.05     66.19 o
  -2   0   1      328.77      268.91     31.79 o
  -1   0   1       25.83       37.63      9.45 o
   0   0   1        0.40       20.43      4.46 o
   1   0   1       30.68       56.84      3.45 o
   2   0   1     1789.84     1753.15     37.90 o
   3   0   1     1019.74      962.98     34.34 o
   4   0   1       28.58       17.97     16.36 o
   5   0   1      413.15      426.35     22.94 o
   6   0   1      382.07      413.13     25.92 o
   7   0   1       11.72      -23.61     36.40 o
  -8   1   1       62.28       11.35     29.11 o
  -7   1   1       15.06       32.00     17.10 o
  -6   1   1      244.80      229.13     15.48 o
  -5   1   1        4.59        0.00     20.56 o
  -4   1   1      828.21      715.01     36.14 o
  -3   1   1        3.07        5.05     10.55 o
  -2   1   1      162.04      121.53      9.22 o
  -1   1   1       88.51       61.71     14.86 o
   0   1   1       21.60        6.02     16.93 o
   1   1   1      398.87      590.78     24.90 o
   2   1   1     1015.76      899.87     30.78 o
   3   1   1      419.89      311.43     18.55 o
   4   1   1      206.88      221.39     14.22 o
   5   1   1      390.05      393.37     22.75 o
   6   1   1      160.64      163.22     11.95 o
   7   1   1       66.34       92.14     27.62 o
  -8   2   1     1229.00     1281.74     67.39 o
  -7   2   1       32.38       16.08     24.35 o
  -6   2   1     1117.39     1154.50    134.22 o
  -5   2   1      259.59      242.52     14.28 o
  -4   2   1     3156.63     3074.22    252.34 o
  -3   2   1      230.86      215.00     25.49 o
  -2   2   1     2329.54     1947.35    214.60 o
  -1   2   1     3163.54     3182.17    301.47 o
   0   2   1     9431.00     8777.68    809.82 o
   1   2   1      663.02      610.54     26.05 o
   2   2   1      523.59      609.04     32.19 o
   3   2   1     4058.57     4154.80    117.68 o
   4   2   1       30.13       28.91      4.64 o
   5   2   1     1052.93     1049.67     53.65 o
   6   2   1       60.12       72.34     14.28 o
   7   2   1      895.82      848.27     63.79 o
  -8   3   1      429.65      414.49     44.27 o
  -7   3   1      159.02      157.18     13.39 o
  -6   3   1     3488.19     3324.74    230.63 o
  -5   3   1      145.89      128.23     10.40 o
  -4   3   1    12784.42    12551.46    989.10 o
  -3   3   1     1238.04     1403.67    106.55 o
  -2   3   1     2100.75     1970.90    137.27 o
  -1   3   1     1536.18     1594.15    204.62 o
   0   3   1      562.72      515.37     35.10 o
   1   3   1      352.25      320.27     18.88 o
   2   3   1     2585.75     2624.37     65.88 o
   3   3   1      850.36      727.05     40.23 o
   4   3   1     1144.66     1075.06     55.54 o
   5   3   1     1100.95     1231.06     61.68 o
   6   3   1        7.62       19.29     24.94 o
  -8   4   1      757.77      845.04     57.27 o
  -7   4   1      227.07      238.12     16.24 o
  -6   4   1      438.11      454.89     46.49 o
  -5   4   1        0.13       16.82     19.70 o
  -4   4   1       50.80       61.69      5.85 o
  -3   4   1      613.98      625.69     34.90 o
  -2   4   1     1266.28     1197.30     61.82 o
  -1   4   1     1011.18     1156.02     89.68 o
   0   4   1     2223.40     2139.96    323.21 o
   1   4   1      351.97      352.52     19.47 o
   2   4   1      507.59      481.60     26.88 o
   3   4   1        1.62        4.49     19.70 o
   4   4   1       50.66       50.86      8.18 o
   5   4   1        3.51      -24.88     31.73 o
  -7   5   1      203.64      182.52     36.72 o
  -6   5   1      104.14       99.97      9.66 o
  -5   5   1      639.49      635.24     69.11 o
  -4   5   1     1187.27     1235.80     74.31 o
  -3   5   1       11.21        2.67     23.64 o
  -2   5   1        5.20        8.09     14.28 o
  -1   5   1      136.42      146.71      9.62 o
   0   5   1     1554.30     1483.07     55.74 o
   1   5   1      226.32      219.50     18.12 o
   2   5   1      219.78      198.31     16.14 o
   3   5   1        4.72       14.69      6.45 o
   4   5   1      272.57      296.98     20.95 o
  -6   6   1        0.47      -12.27     35.82 o
  -5   6   1      456.63      529.46     73.08 o
  -4   6   1      580.55      647.87     64.47 o
  -3   6   1      461.21      479.17     26.15 o
  -2   6   1     1262.01     1458.51     87.22 o
  -1   6   1       17.18       17.47      4.92 o
   0   6   1       97.86       81.76      9.27 o
   3   6   1       12.24       19.89     19.41 o
  -6   7   1      536.12      614.36     49.37 o
  -5   7   1      132.69      147.80     12.59 o
  -4   7   1      565.07      517.65     32.47 o
  -3   7   1      339.99      347.80     26.09 o
  -2   7   1      301.31      302.57     25.55 o
  -1   7   1      482.06      528.32     64.15 o
   0   7   1     2046.62     1987.09    114.64 o
   2   7   1     1116.68     1065.53     63.98 o
  -3   8   1     1168.72     1230.85    134.48 o
  -2   8   1      315.18      329.96     23.93 o
  -1   8   1       95.35      115.91     17.88 o
  -1  -8   2       24.70       35.48     29.26 o
   0  -8   2      135.71      143.63     10.04 o
   1  -8   2      101.48      108.71     46.39 o
   2  -8   2        2.60        5.64      8.70 o
   3  -8   2     1310.28     1200.26     96.43 o
   4  -8   2      730.61      710.27     42.52 o
  -3  -7   2       64.11       75.27      7.51 o
  -2  -7   2      234.80      229.81     16.68 o
  -1  -7   2      490.80      487.68     42.34 o
   0  -7   2      144.72      169.52     12.48 o
   1  -7   2      148.94      149.76      9.81 o
   2  -7   2       45.45       51.81      6.73 o
   3  -7   2       17.48       17.52     17.50 o
   4  -7   2      181.96      201.46     16.17 o
   5  -7   2       57.66       62.36     22.92 o
   6  -7   2       17.09      -27.53     30.81 o
  -4  -6   2      757.33      794.73     40.38 o
  -3  -6   2       92.01      116.32     32.86 o
  -2  -6   2      334.74      387.20     33.53 o
  -1  -6   2       30.24       14.34     29.89 o
   0  -6   2      141.36      156.70     12.79 o
   1  -6   2        5.21      -11.19     11.92 o
   2  -6   2      546.59      677.44     84.99 o
   3  -6   2     1801.78     1836.83    216.93 o
   4  -6   2       94.66       98.06      8.31 o
   5  -6   2     1188.28     1190.63     88.36 o
   6  -6   2      420.49      508.80     31.38 o
   7  -6   2       19.89       33.16     32.02 o
  -5  -5   2        0.65      -14.30     17.54 o
  -4  -5   2      224.89      221.88     20.22 o
  -3  -5   2       55.46       60.22     14.92 o
  -2  -5   2       16.75       12.09      8.52 o
  -1  -5   2      361.28      370.06     20.25 o
   0  -5   2       12.63       17.80     19.18 o
   1  -5   2      225.46      223.29     13.59 o
   2  -5   2      153.42      193.86     23.13 o
   3  -5   2      103.40      125.88     11.54 o
   4  -5   2      284.19      312.09     20.33 o
   5  -5   2      177.45      224.81     22.69 o
   6  -5   2      124.51      118.19     10.63 o
   7  -5   2       45.27       58.06     33.52 o
  -6  -4   2      978.42      842.39     83.10 o
  -5  -4   2      200.61      187.87     13.91 o
  -4  -4   2        1.29       -4.89     10.94 o
  -3  -4   2       11.64        7.83     14.69 o
  -2  -4   2     4651.70     4587.14     91.32 o
  -1  -4   2     1256.87     1230.45     44.55 o
   0  -4   2     4997.53     5251.33    172.40 o
   1  -4   2    12186.24    12245.91    132.43 o
   3  -4   2     2016.45     2022.20     82.29 o
   4  -4   2      241.73      233.47     24.71 o
   5  -4   2      206.00      215.34     22.32 o
   6  -4   2        8.16       -5.24     28.16 o
   7  -4   2     1427.78     1422.64     71.71 o
  -6  -3   2     1727.12     1662.66     72.95 o
  -5  -3   2        0.94       -3.50     16.77 o
  -4  -3   2     6260.97     6236.79    116.07 o
  -3  -3   2     3567.85     3535.02     78.46 o
  -2  -3   2     4453.76     4215.32    134.64 o
  -1  -3   2     1099.17     1235.77     55.08 o
   0  -3   2        2.65       -9.64     18.98 o
   1  -3   2        8.36       13.05      9.85 o
   2  -3   2     3050.34     3041.97     61.82 o
   3  -3   2     1641.01     1563.88     49.75 o
   4  -3   2     2303.27     2357.60     85.42 o
   5  -3   2     3085.18     2715.74    111.38 o
   6  -3   2       17.94       19.65      7.66 o
   7  -3   2      524.99      542.24     31.74 o
   8  -3   2       33.71       48.95     30.47 o
  -7  -2   2      207.97      209.46     24.57 o
  -5  -2   2       38.62       33.46     18.72 o
  -4  -2   2        3.61       -3.34     16.13 o
  -3  -2   2     2757.01     2703.48    103.01 o
  -2  -2   2      441.98      419.21     23.23 o
  -1  -2   2     1055.59     1321.66     44.20 o
   0  -2   2    20500.33    22605.99    168.64 o
   1  -2   2     2548.61     2584.38     45.62 o
   2  -2   2      140.57       66.75      4.82 o
   3  -2   2     1458.78     1415.31     43.98 o
   4  -2   2        3.53       -6.28     21.37 o
   5  -2   2      373.04      315.22     20.57 o
   6  -2   2      981.87      852.12     69.05 o
   7  -2   2      594.09      619.37     33.59 o
   8  -2   2      363.57      357.86     28.74 o
  -8  -1   2        2.13        8.29     24.39 o
  -7  -1   2      211.93      220.16     11.24 o
  -6  -1   2      170.94      160.63     13.23 o
  -5  -1   2      379.04      389.57     31.74 o
  -4  -1   2     2200.82     2036.84     57.91 o
  -3  -1   2      138.61      125.15      7.52 o
  -2  -1   2     2435.32     2343.66     45.66 o
  -1  -1   2     1426.26     1732.19     34.18 o
   0  -1   2      338.66      398.55     19.40 o
   1  -1   2      349.16      276.56     34.84 o
   2  -1   2      683.94      681.95     26.30 o
   3  -1   2       88.32       98.07      6.65 o
   4  -1   2     1762.84     1790.94     78.46 o
   5  -1   2      987.97      924.44     46.38 o
   6  -1   2        8.14      -14.57     25.28 o
   7  -1   2      180.35      178.89     10.57 o
  -8   0   2      205.71      214.69     25.34 o
  -7   0   2       13.71        3.36     21.14 o
  -6   0   2     1236.38     1070.45     77.65 o
  -5   0   2      904.46      915.94     43.22 o
  -4   0   2      547.06      527.52     41.78 o
  -3   0   2      618.26      646.13     29.63 o
  -2   0   2     5361.66     5109.56    102.93 o
  -1   0   2       84.08      121.14      7.90 o
   0   0   2      322.88      365.88     17.64 o
   1   0   2      396.03      347.59     17.90 o
   2   0   2       24.39       21.89      3.23 o
   3   0   2      161.06      155.25     20.39 o
   4   0   2     3615.52     3637.72     92.00 o
   5   0   2      591.05      613.38     72.40 o
   6   0   2      335.02      338.56     31.54 o
   7   0   2      942.16      977.24     69.41 o
  -7   1   2     1076.75     1134.47     58.36 o
  -6   1   2     2322.87     2276.44    178.74 o
  -5   1   2      749.76      664.52     45.85 o
  -4   1   2      413.30      421.81     26.55 o
  -3   1   2      726.94      593.31     41.16 o
  -2   1   2      285.48      372.68     29.36 o
  -1   1   2     4036.26     3950.28    262.00 o
   0   1   2     5246.62     5212.99    343.90 o
   1   1   2     4608.20     4975.13     66.62 o
   2   1   2     7949.98     7451.73     93.78 o
   3   1   2      194.98      183.43     12.85 o
   4   1   2     1507.35     1379.56     76.99 o
   5   1   2       33.45       38.31     10.54 o
   6   1   2       33.02       33.12     23.44 o
   7   1   2      161.18      169.26     11.09 o
  -8   2   2       34.57       41.69     17.80 o
  -7   2   2       63.73       58.38      8.35 o
  -6   2   2     1379.01     1516.62    140.13 o
  -5   2   2     4578.94     4373.47    238.34 o
  -4   2   2        1.55        0.21     16.44 o
  -3   2   2     4473.54     4262.72    180.67 o
  -2   2   2     7802.88     7463.85    538.53 o
  -1   2   2      599.60      512.05     51.83 o
   0   2   2        9.21        7.61      8.80 o
   1   2   2     1910.22     1854.30     86.75 o
   2   2   2      253.45      264.95     23.71 o
   3   2   2     2269.56     2292.27     65.17 o
   4   2   2     1114.10     1171.37     51.94 o
   5   2   2       95.08       95.53      8.10 o
  -8   3   2      331.36      294.22     25.26 o
  -7   3   2      704.71      595.56     46.73 o
  -6   3   2      339.81      339.17     23.71 o
  -5   3   2      203.84      204.86     15.59 o
  -4   3   2      314.79      322.95     24.02 o
  -3   3   2       19.01       22.28      4.40 o
  -2   3   2     1582.22     1477.72    125.59 o
  -1   3   2      849.76      878.32     59.30 o
   0   3   2      669.16      724.23     63.23 o
   1   3   2      375.44      409.65     29.01 o
   2   3   2     3288.32     3230.43     77.03 o
   3   3   2      567.17      495.63     53.47 o
   4   3   2      182.39      198.70     11.89 o
   5   3   2      508.97      456.70     28.78 o
   6   3   2       38.32       51.26     21.45 o
  -8   4   2      682.80      679.26     53.81 o
  -7   4   2      148.18      150.73      9.74 o
  -6   4   2       15.12       37.65     16.71 o
  -5   4   2      233.46      232.34     34.25 o
  -4   4   2      138.74      129.62      8.66 o
  -3   4   2      399.78      360.66     26.96 o
  -2   4   2     1800.32     1770.20    264.44 o
  -1   4   2     2344.35     2332.32    278.29 o
   0   4   2      290.38      272.65     17.60 o
   1   4   2     1174.32     1253.71     51.75 o
   2   4   2     1681.18     1690.21     63.43 o
   3   4   2       50.02       55.61      5.53 o
   4   4   2      109.94      109.88     17.08 o
   5   4   2      173.72      159.11     12.26 o
  -7   5   2       49.48       37.38     22.68 o
  -6   5   2      319.33      431.63     37.27 o
  -5   5   2       34.73       57.72     15.44 o
  -4   5   2     1481.03     1567.92    186.38 o
  -3   5   2     1371.12     1509.66     83.72 o
  -2   5   2        1.08        0.00     16.99 o
  -1   5   2     2272.92     2206.73    348.21 o
   0   5   2      394.36      378.39     25.00 o
   1   5   2      331.47      320.35     33.47 o
   2   5   2      396.76      434.40     25.46 o
   3   5   2      744.42      761.65     52.24 o
   4   5   2       81.69       47.02     22.10 o
  -7   6   2       29.25       32.25     10.37 o
  -6   6   2      620.56      590.49     90.14 o
  -5   6   2      251.77      241.33     47.03 o
  -4   6   2      185.28      184.71     28.77 o
  -3   6   2       20.71       24.80     15.70 o
  -2   6   2     2343.93     2347.07    183.91 o
  -1   6   2        1.93      -18.78     18.78 o
   0   6   2     2567.33     2671.22     86.45 o
   1   6   2     1661.23     1849.06    110.35 o
   2   6   2      572.58      597.17     32.76 o
   3   6   2      638.46      681.21     36.87 o
  -5   7   2      322.08      359.35     56.28 o
  -4   7   2     1657.07     1821.48    162.40 o
  -3   7   2       78.56       36.69     42.39 o
  -2   7   2      822.72      819.16     75.08 o
  -1   7   2      738.35      739.07     42.66 o
   0   7   2       18.95       -3.17     25.66 o
   1   7   2      146.59      122.29     22.41 o
  -1  -8   3      307.85      274.72     18.01 o
   0  -8   3     1274.64     1153.66    114.15 o
   1  -8   3      164.01      163.53     63.99 o
   2  -8   3     1330.28      886.04     80.52 o
   3  -8   3      499.45      448.20     59.66 o
   4  -8   3      149.20      149.65     11.05 o
  -3  -7   3        6.34       18.90      7.98 o
  -2  -7   3     2099.86     2358.79     89.08 o
  -1  -7   3      427.52      448.45     27.98 o
   0  -7   3       79.93       93.31     10.66 o
   1  -7   3      331.81      235.90     23.56 o
   3  -7   3       35.75       10.65     22.20 o
   4  -7   3      262.36      249.70     23.76 o
   5  -7   3      448.62      390.99     40.27 o
   6  -7   3       61.17       75.78     15.87 o
  -4  -6   3        3.80       12.90     24.19 o
  -3  -6   3      198.31      183.99     12.00 o
  -2  -6   3      553.99      562.04     33.24 o
  -1  -6   3      124.32      124.44     12.07 o
   0  -6   3      167.17      167.92     12.95 o
   1  -6   3        4.80       17.39     17.39 o
   2  -6   3        9.32      -13.36     25.63 o
   3  -6   3      298.29      271.37     19.05 o
   4  -6   3      194.54      208.28     22.23 o
   5  -6   3       12.27       28.64     17.90 o
   6  -6   3      507.94      450.90     30.81 o
  -5  -5   3        7.98       -6.34     30.41 o
  -4  -5   3      228.40      217.08     16.38 o
  -3  -5   3       18.57      -14.28     24.77 o
  -2  -5   3      232.87      267.26     22.29 o
  -1  -5   3     4077.74     3929.03     88.57 o
   0  -5   3      691.48      713.41     44.37 o
   1  -5   3      486.95      524.91     33.82 o
   2  -5   3     4164.61     3982.46    125.18 o
   3  -5   3        0.95       10.37      5.07 o
   4  -5   3       56.71       35.77     17.49 o
   5  -5   3       91.98       81.57     14.86 o
   6  -5   3      237.77      248.73     17.57 o
   7  -5   3      687.20      720.53     72.60 o
  -6  -4   3      999.37      898.25     84.02 o
  -5  -4   3      676.99      712.29     48.05 o
  -4  -4   3      442.89      440.37     28.78 o
  -2  -4   3      399.18      409.90     34.80 o
  -1  -4   3      944.76     1030.70     42.04 o
   0  -4   3      167.02      135.83      8.05 o
   1  -4   3     1756.98     1901.15     88.69 o
   2  -4   3       17.86       16.12      5.93 o
   3  -4   3     4751.95     4570.67    210.48 o
   4  -4   3      776.05      839.96     60.40 o
   5  -4   3      381.47      373.30     30.65 o
   6  -4   3     1284.33     1173.49     61.64 o
   7  -4   3      131.63      144.16     12.79 o
  -7  -3   3      510.54      492.70     32.16 o
  -6  -3   3       20.47        5.76     20.85 o
  -5  -3   3      439.31      416.15     47.82 o
  -4  -3   3      315.27      320.73     19.08 o
  -3  -3   3       91.58      112.58      8.19 o
  -2  -3   3      390.02      382.21     30.34 o
  -1  -3   3     3182.42     3279.21     63.93 o
   0  -3   3       34.11        9.36     17.28 o
   1  -3   3     2259.32     2480.04     53.91 o
   2  -3   3     2169.25     2451.22     58.00 o
   3  -3   3      972.34      998.86     57.88 o
   4  -3   3      200.88      206.34     12.19 o
   5  -3   3        6.40       -6.81     28.11 o
   6  -3   3      108.10       92.13      7.76 o
   7  -3   3       74.88       90.71      9.68 o
  -7  -2   3       33.98        4.41     27.34 o
  -6  -2   3      252.32      247.92     16.65 o
  -5  -2   3        4.24       -5.77     13.42 o
  -4  -2   3      606.70      616.00     35.39 o
  -3  -2   3      309.49      322.06     32.09 o
  -2  -2   3       26.56       19.86     11.00 o
  -1  -2   3      766.65     1078.19     60.00 o
   0  -2   3      562.05      529.77     22.12 o
   1  -2   3      574.65      532.95     24.13 o
   2  -2   3      362.68      387.81     22.70 o
   3  -2   3       52.58       75.41     28.94 o
   4  -2   3      913.92      949.10     43.39 o
   5  -2   3       85.15       78.51      7.03 o
   6  -2   3       88.86      111.25     16.27 o
   7  -2   3      301.48      293.19     52.36 o
  -8  -1   3       23.85       30.41     36.80 o
  -7  -1   3       32.80       34.61     28.22 o
  -6  -1   3      518.07      525.25     29.67 o
  -5  -1   3       51.62       57.11      8.32 o
  -4  -1   3     1586.69     1451.11     58.46 o
  -3  -1   3     2821.17     2786.32     59.43 o
  -2  -1   3      455.63      396.71     21.72 o
  -1  -1   3     2138.51     2236.06     41.67 o
   0  -1   3     1449.86     1490.67     71.77 o
   1  -1   3     1330.87     1286.63     34.16 o
   2  -1   3      104.90      114.68      6.82 o
   3  -1   3     3281.21     3130.68     75.26 o
   4  -1   3      509.73      525.92     32.65 o
   5  -1   3     3291.33     3180.52     86.56 o
   6  -1   3       72.25       67.98     10.17 o
   7  -1   3      415.15      369.12     24.13 o
  -8   0   3     1731.72     2078.04    123.38 o
  -7   0   3       33.39       12.56     27.59 o
  -6   0   3     1604.18     1620.88    178.52 o
  -5   0   3      335.82      309.74     39.46 o
  -4   0   3     1234.98     1162.80     44.47 o
  -3   0   3      132.92      115.23      9.38 o
  -2   0   3     2581.61     2449.43     85.06 o
  -1   0   3     4962.27     4665.11    110.34 o
   0   0   3    17248.46    17589.62    508.25 o
   1   0   3     4346.33     3907.75    201.02 o
   2   0   3     2902.63     3030.43     60.87 o
   3   0   3     7594.20     7393.51    162.75 o
   4   0   3       17.22       11.31     18.37 o
   5   0   3     1365.32     1429.67     61.76 o
   6   0   3       83.97       63.41     24.21 o
   7   0   3     1217.46     1177.09     68.48 o
  -8   1   3       19.59       19.58     25.23 o
  -7   1   3      248.85      233.67     13.69 o
  -6   1   3     1108.30     1259.76     78.74 o
  -5   1   3      103.80       96.44     13.54 o
  -4   1   3     8658.14     8241.83    705.00 o
  -3   1   3     1628.40     1624.83     90.41 o
  -2   1   3      115.30       40.67     16.19 o
  -1   1   3     1776.65     1887.81     41.13 o
   0   1   3       82.70       87.02     10.60 o
   1   1   3        0.15       15.16     10.00 o
   2   1   3      482.17      461.89     27.31 o
   3   1   3     2706.79     2688.63     68.14 o
   4   1   3      519.89      467.81     24.86 o
   5   1   3     1698.66     1804.69     69.68 o
   6   1   3       36.89      -40.55     40.55 o
  -8   2   3       40.31       51.78     33.00 o
  -6   2   3      132.24      132.94     11.38 o
  -5   2   3      118.69      120.11     15.12 o
  -4   2   3      702.72      698.24     76.16 o
  -3   2   3       60.07       18.25     13.68 o
  -2   2   3       26.21       25.09      4.89 o
  -1   2   3       88.70      110.69     19.99 o
   0   2   3     1462.64     1291.58    103.05 o
   1   2   3      361.47      326.96     19.11 o
   2   2   3      608.72      551.07     37.31 o
   3   2   3      330.58      336.73     27.19 o
   4   2   3        0.92       -9.27     21.77 o
   5   2   3      326.54      314.87     33.30 o
   6   2   3      578.95      515.18     48.74 o
  -8   3   3      186.82      204.24     23.15 o
  -7   3   3        1.79       -5.18     21.24 o
  -6   3   3     1073.95     1046.10    153.66 o
  -5   3   3      208.50      183.99     33.24 o
  -4   3   3      159.26      195.42     24.60 o
  -3   3   3      214.21      224.17     17.25 o
  -2   3   3      117.42      116.64     14.60 o
  -1   3   3      440.55      476.93     69.92 o
   0   3   3     1042.16      998.94    134.60 o
   1   3   3     1421.97     1321.72     50.75 o
   2   3   3      327.92      337.58     33.33 o
   3   3   3      443.26      405.93     58.30 o
   4   3   3      156.28      163.40     10.63 o
   5   3   3      104.48      120.18     11.00 o
  -8   4   3       36.70       48.90     42.45 o
  -7   4   3        0.68        9.32     17.20 o
  -6   4   3       23.45       15.78     32.89 o
  -5   4   3      673.84      737.22     68.34 o
  -4   4   3      268.95      257.96     24.94 o
  -2   4   3     3247.13     3049.23    389.51 o
  -1   4   3       72.05       77.83     11.29 o
   0   4   3      444.26      430.14     22.32 o
   1   4   3       82.03       86.83      5.84 o
   2   4   3      176.79      184.82     11.96 o
   3   4   3      125.57      120.71      8.00 o
   4   4   3     1483.31     1459.95     92.09 o
  -7   5   3     1333.03     1244.08    184.73 o
  -6   5   3      773.61      736.90    119.94 o
  -5   5   3      266.64      276.78     30.47 o
  -4   5   3      344.90      339.83     23.73 o
  -3   5   3      232.17      217.45     19.96 o
  -2   5   3       20.24       17.39     22.98 o
  -1   5   3      112.94      113.03      8.34 o
   0   5   3     1576.10     1513.87    116.91 o
   1   5   3       91.90       95.06      8.77 o
   2   5   3     1573.43     1607.36     70.00 o
   3   5   3      726.42      696.14     37.32 o
  -6   6   3       79.50       90.77     25.05 o
  -5   6   3      127.24      136.13     18.89 o
  -4   6   3      250.57      278.99     42.83 o
  -3   6   3       19.76       17.30      4.96 o
  -2   6   3      379.08      389.19     47.61 o
  -1   6   3     1192.87     1272.10    124.87 o
   0   6   3        0.45      -21.15     21.15 o
   1   6   3      572.19      593.13     33.18 o
   2   6   3      649.94      716.27     54.62 o
  -5   7   3      887.12     1102.96     93.87 o
  -4   7   3      106.13       96.59     21.63 o
  -3   7   3      506.72      517.30     31.93 o
  -2   7   3      733.56      703.24     41.98 o
  -1   7   3        3.20      -19.58     25.28 o
   0   7   3       39.19       48.21     30.01 o
  -1  -8   4        0.44       -0.29     16.93 o
   0  -8   4        0.31       -5.08     18.90 o
   1  -8   4      137.58      127.63     35.74 o
   2  -8   4      304.64      237.25     15.44 o
   3  -8   4      196.77      178.46     16.93 o
   4  -8   4      325.74      351.36     24.77 o
  -3  -7   4      566.14      544.09     50.64 o
  -2  -7   4       82.60       81.04      7.89 o
  -1  -7   4      174.99      194.11     16.01 o
   0  -7   4       57.98       48.21      8.52 o
   1  -7   4        1.63      -10.89     21.71 o
   2  -7   4       36.45       38.99      7.62 o
   3  -7   4      568.04      577.70     44.65 o
   4  -7   4       25.94       12.97      8.86 o
   5  -7   4     1437.10     1597.63    109.41 o
  -4  -6   4       54.22       58.05      9.45 o
  -3  -6   4       48.15       59.59     21.37 o
  -2  -6   4     1930.85     1872.32     74.10 o
  -1  -6   4      505.14      515.82     52.31 o
   0  -6   4     2147.80     1893.41    336.48 o
   1  -6   4     6199.82     6387.19    154.82 o
   2  -6   4       35.70       44.63      7.06 o
   3  -6   4     1572.99     1541.16    116.87 o
   4  -6   4        0.09      -17.64     26.61 o
   5  -6   4      339.42      402.55     36.00 o
   6  -6   4      108.59      119.51     11.29 o
  -5  -5   4       32.42       10.77     25.51 o
  -4  -5   4     1158.75     1127.85     87.78 o
  -3  -5   4     1287.69     1294.82     86.41 o
  -2  -5   4     1402.30     1414.60     59.08 o
  -1  -5   4      504.59      493.96     27.54 o
   0  -5   4       17.28       26.03     20.73 o
   1  -5   4      109.88      125.46      9.40 o
   2  -5   4      800.02      836.69     43.34 o
   4  -5   4      307.36      292.89     35.60 o
   5  -5   4     2246.66     2213.96     80.01 o
   6  -5   4       56.73       43.57     25.89 o
   7  -5   4      449.46      564.16     59.39 o
  -6  -4   4      317.28      324.32     31.02 o
  -5  -4   4      137.04      116.41     10.33 o
  -4  -4   4       27.74       27.79     29.89 o
  -3  -4   4       81.47       74.39      6.12 o
  -2  -4   4        0.08      -10.60     16.18 o
  -1  -4   4      306.60      306.59     44.16 o
   0  -4   4     2628.43     2427.28    569.58 o
   1  -4   4     1432.89     1412.09     50.53 o
   2  -4   4      579.75      612.09     44.89 o
   3  -4   4      652.70      659.95     44.83 o
   4  -4   4      220.40      226.77     15.58 o
   5  -4   4      327.48      321.62     34.10 o
   6  -4   4     1233.98     1261.73     65.85 o
   7  -4   4      115.10       97.41     16.76 o
  -7  -3   4        2.10       -1.64     21.63 o
  -6  -3   4      145.87      153.43     11.25 o
  -5  -3   4      102.20      101.80      7.37 o
  -4  -3   4       10.12        3.64     12.45 o
  -3  -3   4       18.14       32.65      3.89 o
  -2  -3   4      634.35      799.81     49.79 o
  -1  -3   4      900.65      843.62    100.09 o
   0  -3   4      383.07      459.19     82.31 o
   1  -3   4      324.25      313.50     21.28 o
   2  -3   4      971.61      895.71     37.56 o
   3  -3   4      212.01      219.26     14.67 o
   4  -3   4      673.99      690.18     48.29 o
   5  -3   4       46.24       39.28      6.57 o
   7  -3   4      146.72      168.94     14.14 o
  -7  -2   4      413.54      453.28     78.09 o
  -6  -2   4      363.30      395.79     26.14 o
  -5  -2   4     2463.76     2519.01    116.16 o
  -4  -2   4     1608.34     1601.68     56.39 o
  -3  -2   4     1054.17     1129.41     43.66 o
  -2  -2   4     6860.05     6808.24    269.25 o
  -1  -2   4        1.09        2.44      7.31 o
   0  -2   4     1153.57     1068.68    135.80 o
   1  -2   4      468.87      483.02     68.81 o
   2  -2   4      737.08      743.88     47.32 o
   3  -2   4     1397.67     1462.40     49.48 o
   4  -2   4     3072.56     2957.27    112.69 o
   5  -2   4      487.47      442.24     26.83 o
   6  -2   4      991.31     1079.28     59.43 o
   7  -2   4     1270.93     1442.76     88.76 o
  -7  -1   4     1473.99     1351.83     68.17 o
  -6  -1   4     1497.35     1462.03     62.35 o
  -5  -1   4      168.07      170.46     14.40 o
  -4  -1   4      354.81      394.63     26.76 o
  -3  -1   4      658.40      593.76     35.85 o
  -2  -1   4        5.47      -10.22     10.22 o
  -1  -1   4     1901.96     1679.67     58.43 o
   0  -1   4     1307.26     1331.20     37.08 o
   1  -1   4       57.42       70.09      5.30 o
   2  -1   4     2195.48     2138.87     54.51 o
   3  -1   4     4556.14     4640.00     89.11 o
   4  -1   4      121.13      124.15     10.41 o
   5  -1   4      397.30      357.58     34.39 o
   6  -1   4      434.77      403.41     27.24 o
   7  -1   4        2.40       -6.85     23.29 o
  -8   0   4       23.15      -33.87     33.87 o
  -7   0   4      376.94      380.14     24.05 o
  -6   0   4      531.48      510.12     26.78 o
  -5   0   4      895.01      837.21     89.65 o
  -4   0   4       89.61       87.36      5.95 o
  -3   0   4      539.57      672.83     63.22 o
  -2   0   4     3023.77     2921.95     57.66 o
  -1   0   4     5939.04     6104.64    380.06 o
   0   0   4     1787.45     2152.54     60.14 o
   1   0   4       49.74       63.74      5.53 o
   2   0   4     1916.87     2126.09     56.53 o
   3   0   4      662.54      734.09     36.84 o
   4   0   4       96.02      102.00     14.20 o
   5   0   4       21.81      -15.15     31.50 o
   6   0   4       72.62       68.02     11.52 o
  -8   1   4      233.44      239.31     17.59 o
  -6   1   4      233.85      243.24     16.14 o
  -5   1   4       63.04       44.05     19.21 o
  -4   1   4       77.94       75.07     14.72 o
  -3   1   4     1371.23     1393.69     71.76 o
  -2   1   4     2122.90     2157.87    103.72 o
  -1   1   4      220.20      221.97     13.18 o
   0   1   4      560.13      543.09     37.87 o
   1   1   4        2.17        7.75     16.99 o
   2   1   4      369.77      410.75     23.18 o
   3   1   4     1361.74     1411.34    114.17 o
   4   1   4       48.24       36.09      8.30 o
   5   1   4      375.31      400.94     34.85 o
   6   1   4      303.10      273.36     23.47 o
  -8   2   4     1118.88     1083.38    139.35 o
  -7   2   4      746.55      684.37     42.41 o
  -6   2   4       85.42       89.07     17.54 o
  -5   2   4     1844.57     1824.88    128.48 o
  -4   2   4       31.91       48.00      6.45 o
  -3   2   4      747.39      667.07     34.15 o
  -2   2   4     2087.62     2264.04    203.17 o
  -1   2   4    12642.34    12021.91    846.13 o
   0   2   4     2294.50     2183.05     58.03 o
   1   2   4     8751.17     8706.93    320.18 o
   2   2   4     1020.40      982.95     44.36 o
   3   2   4     2000.43     1917.82     69.76 o
   4   2   4      261.17      273.48     16.88 o
   5   2   4     1104.04     1065.86     62.63 o
   6   2   4       67.05       60.78     19.50 o
  -8   3   4      459.13      478.99     52.71 o
  -7   3   4      551.53      577.92     32.41 o
  -6   3   4     1766.57     1904.69    202.06 o
  -5   3   4     1650.61     1415.66     82.35 o
  -4   3   4     7739.79     7672.82    667.23 o
  -3   3   4     7248.32     7056.69    650.76 o
  -2   3   4      482.28      363.06     27.54 o
  -1   3   4    11188.54    10816.51    833.28 o
   0   3   4      758.83      618.00     50.08 o
   1   3   4     1018.00     1031.67     52.11 o
   2   3   4        8.97       14.09      5.74 o
   3   3   4     1850.38     1889.19     74.51 o
   4   3   4        7.57      -29.55     32.89 o
   5   3   4     1644.95     1592.56     79.96 o
  -7   4   4      589.41      603.51     48.40 o
  -6   4   4      195.22      240.78     25.72 o
  -5   4   4      701.69      650.57     43.49 o
  -4   4   4      144.14      147.45     33.21 o
  -3   4   4       19.09       29.08     18.08 o
  -2   4   4      395.02      332.30     30.07 o
  -1   4   4       24.69        9.93     22.29 o
   0   4   4     1333.77     1244.65    158.84 o
   1   4   4     1375.64     1359.42    102.36 o
   2   4   4       32.84       35.75      8.58 o
   3   4   4       93.27       90.74     14.02 o
   4   4   4      231.72      219.63     13.19 o
  -7   5   4      211.57      203.42     28.14 o
  -6   5   4        9.16       12.38     27.64 o
  -5   5   4      363.95      394.03     27.45 o
  -4   5   4     1677.30     1585.02     96.81 o
  -3   5   4        3.87       14.86     19.24 o
  -2   5   4      903.57      854.91     49.02 o
  -1   5   4       20.91       15.61     19.87 o
   0   5   4       74.85       91.07      7.23 o
   1   5   4       75.73       63.76      9.22 o
   2   5   4      322.48      352.02     34.85 o
   3   5   4      146.99      144.58     18.63 o
  -6   6   4        7.08       20.74     19.10 o
  -5   6   4       90.49       62.70     21.66 o
  -4   6   4      337.98      380.79     31.31 o
  -3   6   4      165.10      174.55     13.15 o
  -2   6   4       50.89       39.31      8.49 o
  -1   6   4      120.81      118.99      8.22 o
   1   6   4       12.21       -2.80     11.26 o
  -4   7   4      483.19      495.04     52.89 o
  -2   7   4      391.85      355.69     28.41 o
  -1   7   4        3.08       10.69      8.60 o
  -1  -8   5       24.36       16.69     24.30 o
   0  -8   5      384.84      367.05     58.41 o
   1  -8   5      117.40      107.09     11.54 o
   2  -8   5      161.86      159.74     36.40 o
   3  -8   5      244.74      218.00     18.61 o
  -3  -7   5       42.04       13.65     25.51 o
  -2  -7   5       43.02       36.98     18.20 o
  -1  -7   5     1566.77     1649.33    103.71 o
   0  -7   5      422.23      419.51     40.04 o
   1  -7   5       79.16       96.45     11.46 o
   2  -7   5      795.85      810.29     74.22 o
   3  -7   5      392.80      363.77     24.47 o
   4  -7   5      119.67      113.84      9.92 o
   5  -7   5       41.56       48.78      7.80 o
  -4  -6   5      225.59      227.89     17.18 o
  -3  -6   5      819.37      834.91     76.06 o
  -2  -6   5       12.10       23.03     16.20 o
  -1  -6   5        3.31      -10.05     13.95 o
   0  -6   5        0.56       -9.39     24.82 o
   1  -6   5       24.15       34.27      6.51 o
   2  -6   5       57.12       75.25      5.92 o
   3  -6   5     1127.56     1179.51     58.54 o
   4  -6   5       27.77       23.42     18.85 o
   5  -6   5      154.40      198.56     62.09 o
   6  -6   5      515.00      624.36    112.28 o
  -5  -5   5       20.94       19.41     25.05 o
  -4  -5   5      378.46      386.81     55.10 o
  -3  -5   5      189.94      184.06     16.35 o
  -2  -5   5      221.68      254.25     16.76 o
  -1  -5   5       56.67       55.56      7.11 o
   0  -5   5      282.01      296.60     19.87 o
   1  -5   5      494.08      524.42     29.27 o
   2  -5   5      331.52      324.03     20.44 o
   3  -5   5      695.36      653.90     42.41 o
   4  -5   5        2.32       12.86     14.78 o
   5  -5   5      482.94      565.71     31.84 o
   6  -5   5      339.30      365.19     53.11 o
  -6  -4   5      324.93      349.84     26.94 o
  -5  -4   5      860.75      828.21     52.81 o
  -4  -4   5       65.49       68.31      6.51 o
  -3  -4   5     1284.37     1355.50    131.48 o
  -2  -4   5      111.74      148.17     12.76 o
  -1  -4   5     2772.54     2706.93     99.84 o
   0  -4   5      649.19      618.41     48.70 o
   1  -4   5    13264.63    13691.43    164.67 o
   2  -4   5      443.55      488.10     33.18 o
   4  -4   5     1868.98     1913.33     70.95 o
   5  -4   5      327.98      301.87     19.73 o
   6  -4   5      500.77      486.71    109.55 o
  -7  -3   5      172.30      183.15     18.78 o
  -6  -3   5     1253.86     1205.22     65.95 o
  -5  -3   5     1282.91     1296.93     72.17 o
  -4  -3   5     2041.81     2218.33     78.08 o
  -3  -3   5    11759.54    12014.99    152.42 o
  -2  -3   5      693.36      632.92     35.53 o
  -1  -3   5     5653.07     5845.75     95.09 o
   0  -3   5     1117.03     1139.80    119.13 o
   1  -3   5     2208.51     2216.28     59.71 o
   2  -3   5        3.48       16.30     13.42 o
   3  -3   5     2314.51     2149.41     65.52 o
   4  -3   5        8.22       16.48     17.57 o
   5  -3   5     2473.47     2622.79    150.98 o
   6  -3   5      935.27      927.40     47.95 o
   7  -3   5      161.35      188.53     12.37 o
  -7  -2   5      258.32      252.26     17.32 o
  -6  -2   5      798.14      791.47    126.14 o
  -5  -2   5      423.16      415.70     28.17 o
  -4  -2   5       32.98        0.00     22.87 o
  -3  -2   5        9.68       24.02     11.44 o
  -2  -2   5      650.35      690.31     33.09 o
  -1  -2   5      953.93      893.80     44.57 o
   0  -2   5     3511.10     3629.60     69.90 o
   1  -2   5     3273.45     3101.36     70.53 o
   2  -2   5      623.06      605.41     48.47 o
   3  -2   5     2689.46     2673.13     72.32 o
   4  -2   5        0.98       -9.59     16.42 o
   5  -2   5      113.29      115.00      9.94 o
   6  -2   5       83.94       91.65      8.95 o
   7  -2   5      378.32      385.24     26.57 o
  -7  -1   5       59.07       61.97     10.37 o
  -6  -1   5      282.11      272.86     20.71 o
  -5  -1   5       60.91       64.15     10.14 o
  -4  -1   5     5574.70     5472.09    210.10 o
  -3  -1   5     1675.66     1559.09     64.30 o
  -2  -1   5     2152.46     2299.66     56.39 o
  -1  -1   5     2354.86     2547.78     75.64 o
   0  -1   5     3058.99     3437.57    112.77 o
   1  -1   5       29.69       19.64     12.61 o
   2  -1   5      970.56     1040.82     44.10 o
   3  -1   5     2083.47     1977.39    155.07 o
   4  -1   5      515.99      498.43     41.25 o
   5  -1   5      976.22      990.15    161.71 o
   6  -1   5       37.89       18.83     39.22 o
  -7   0   5       12.18        5.82     25.40 o
  -6   0   5     1272.21     1317.25    118.23 o
  -5   0   5      570.08      525.10     53.47 o
  -4   0   5        3.29        5.03     12.91 o
  -3   0   5      139.21      157.75     11.05 o
  -2   0   5     1540.49     1444.32     45.46 o
  -1   0   5       84.94       67.35      5.92 o
   0   0   5        1.97        0.89     11.86 o
   1   0   5        6.61       -4.57      5.19 o
   2   0   5      276.46      282.74     25.35 o
   3   0   5      106.99      101.92      6.74 o
   4   0   5      719.25      655.86     44.62 o
   5   0   5      913.67      956.35     67.51 o
   6   0   5       37.69       16.84     10.28 o
  -8   1   5      378.24      388.64     24.42 o
  -7   1   5      487.13      480.00     31.44 o
  -6   1   5     3025.97     3074.87    134.63 o
  -5   1   5       14.98       17.10      6.10 o
  -4   1   5     1412.67     1415.81    138.08 o
  -3   1   5       82.83       97.90      6.28 o
  -2   1   5      466.08      537.19     28.77 o
  -1   1   5       18.10       16.41     20.24 o
   0   1   5     4206.65     4335.99     98.47 o
   1   1   5     1548.57     1504.16     60.13 o
   2   1   5      934.85      946.40    140.30 o
   3   1   5     2230.76     2209.07     71.87 o
   4   1   5      159.80      165.75     17.46 o
   5   1   5       58.02        6.08     23.47 o
   6   1   5       18.82       17.88     22.93 o
  -8   2   5       73.16       84.44     43.71 o
  -7   2   5      135.85      106.96     20.04 o
  -6   2   5       14.19       13.88     15.20 o
  -5   2   5      132.21      129.32     10.51 o
  -4   2   5       57.68       45.26      6.83 o
  -3   2   5        8.08       14.28      5.36 o
  -2   2   5     2552.94     2397.38    155.81 o
  -1   2   5      849.90      917.31     56.66 o
   0   2   5      100.43       88.37      9.20 o
   1   2   5       99.40      115.85     14.11 o
   2   2   5      303.88      337.12     25.46 o
   3   2   5      189.64      190.65     13.24 o
   5   2   5       90.19      110.23     24.33 o
  -8   3   5       65.98       65.30      8.83 o
  -6   3   5      155.93      180.79     27.56 o
  -5   3   5       49.32       46.72     10.60 o
  -4   3   5       76.83       37.99     18.54 o
  -3   3   5       42.08       51.99      7.06 o
  -2   3   5      174.38      169.71     23.10 o
  -1   3   5      472.92      462.66     27.07 o
   0   3   5      342.37      359.31     31.05 o
   1   3   5       10.14        7.04      7.49 o
   2   3   5      990.31     1068.36     54.54 o
   3   3   5      259.71      245.34     14.60 o
   4   3   5        4.80        5.73     26.09 o
  -7   4   5      142.58      149.66     13.16 o
  -6   4   5      128.15      144.26     48.55 o
  -5   4   5       96.68      104.27     18.49 o
  -4   4   5       69.00       60.64     15.72 o
  -3   4   5       34.49       41.80     27.99 o
  -2   4   5      136.61      134.75     13.33 o
  -1   4   5     1176.94     1106.60     54.78 o
   0   4   5        0.63       -7.33     24.51 o
   1   4   5      233.72      250.86     18.45 o
   2   4   5      811.65      760.25    120.20 o
   3   4   5       38.43       56.42     10.77 o
  -6   5   5      236.68      266.84     44.06 o
  -5   5   5     2714.30     2590.41    104.83 o
  -4   5   5        0.32       -5.22     14.78 o
  -3   5   5     1460.06     1326.54     62.85 o
  -2   5   5     1005.61      910.09    130.83 o
  -1   5   5      679.35      667.89     38.21 o
   0   5   5      310.54      297.87     24.02 o
   1   5   5      550.78      553.44     32.70 o
   2   5   5      296.57      302.07     19.20 o
  -5   6   5      939.44     1120.63     94.33 o
  -4   6   5      141.09      139.24     23.10 o
  -3   6   5      184.62      198.03     14.92 o
  -2   6   5      192.85      193.85     16.01 o
  -1   6   5      460.24      454.15     31.61 o
   0   6   5        0.03       -0.76     20.46 o
  -1  -8   6      196.03      211.91     21.20 o
   0  -8   6      983.71      895.82     88.66 o
   1  -8   6     2086.26     2020.61    141.45 o
   2  -8   6       26.53       -6.97     33.52 o
   3  -8   6      926.93      928.85     63.84 o
  -3  -7   6      597.75      654.23     38.22 o
  -2  -7   6     1328.87     1293.70     67.63 o
  -1  -7   6     1312.62     1395.08     97.59 o
   0  -7   6       77.34       41.44     24.26 o
   1  -7   6      881.31      925.37    153.66 o
   2  -7   6      364.28      334.89     20.14 o
   3  -7   6      399.86      359.65     24.82 o
   4  -7   6      102.39      111.72     46.48 o
  -4  -6   6       86.50       91.40      8.78 o
  -3  -6   6      121.18      101.38      9.29 o
  -2  -6   6      196.62      200.67     13.48 o
  -1  -6   6      446.03      430.50     26.18 o
   1  -6   6       78.16       80.67      7.43 o
   2  -6   6       77.66       96.02     22.61 o
   3  -6   6        2.32       -5.41     25.97 o
   4  -6   6      650.70      596.28     50.41 o
  -5  -5   6       68.65       70.87     18.55 o
  -4  -5   6      400.58      430.70     28.00 o
  -3  -5   6       38.00       -2.73     18.56 o
  -2  -5   6      108.68      104.85     10.37 o
  -1  -5   6      182.04      186.72     11.69 o
   0  -5   6      447.56      519.86     65.65 o
   1  -5   6      330.15      328.00     21.16 o
   2  -5   6     1259.69     1211.14     55.17 o
   3  -5   6     1194.38     1254.00     59.62 o
   4  -5   6      127.15      119.22      9.24 o
   5  -5   6      132.37      140.29     32.37 o
  -6  -4   6      351.75      367.81     22.70 o
  -5  -4   6      894.17      964.57     59.18 o
  -4  -4   6      135.03      140.52     10.44 o
  -3  -4   6       72.33       76.89      5.63 o
  -2  -4   6      178.83      201.49     14.86 o
  -1  -4   6      196.47      196.10     12.05 o
   0  -4   6      247.99      287.91     18.22 o
   1  -4   6      153.08      153.69      8.31 o
   2  -4   6      178.29      177.93     13.85 o
   3  -4   6     1529.09     1617.70    103.07 o
   4  -4   6     1161.13     1121.19    126.35 o
   5  -4   6      122.62      111.72      9.33 o
   6  -4   6      763.22      801.96     46.40 o
  -7  -3   6      486.00      482.41     41.08 o
  -6  -3   6       14.36       11.35      9.04 o
  -5  -3   6       16.92       13.64     20.68 o
  -4  -3   6       13.12        8.87     19.75 o
  -3  -3   6      325.31      329.49     20.87 o
  -2  -3   6        4.63       -0.39     24.51 o
  -1  -3   6     1937.27     2086.86     60.63 o
   0  -3   6     1387.57     1477.63     51.34 o
   1  -3   6      104.20      114.52      8.36 o
   2  -3   6     1888.78     1837.93     61.91 o
   3  -3   6      689.98      765.14     61.43 o
   4  -3   6      250.75      230.97     16.36 o
   5  -3   6       20.09       20.44     22.80 o
   6  -3   6        0.00       32.48     31.16 o
  -7  -2   6      379.70      370.02     28.88 o
  -6  -2   6       38.31       43.43     11.46 o
  -5  -2   6       95.69      100.13      9.51 o
  -4  -2   6        5.69        5.88      5.88 o
  -3  -2   6      271.26      288.12     17.72 o
  -2  -2   6      840.87      952.63     59.37 o
  -1  -2   6     3448.36     3510.42     74.18 o
   0  -2   6      924.65     1049.41     41.96 o
   1  -2   6      336.28      376.85     27.19 o
   2  -2   6     1072.14     1070.71     70.79 o
   3  -2   6      118.03      128.18      7.56 o
   4  -2   6       22.62       27.67     18.71 o
   5  -2   6        9.36       24.76     19.72 o
   6  -2   6      267.15      320.30     33.03 o
  -7  -1   6      984.80     1138.46    118.20 o
  -6  -1   6       65.36       66.47     10.83 o
  -5  -1   6     2072.50     2238.56    144.33 o
  -4  -1   6        0.15       -7.54     20.04 o
  -3  -1   6    10406.47    10381.83    261.73 o
  -2  -1   6     2103.83     2325.94     61.86 o
  -1  -1   6     1012.23     1056.14     45.98 o
   0  -1   6     4661.45     4742.45    421.43 o
   1  -1   6      106.15       95.07     29.81 o
   2  -1   6      460.95      480.25     31.96 o
   3  -1   6     1271.51     1315.75     72.47 o
   4  -1   6      982.64     1037.66     60.43 o
   5  -1   6      273.81      359.57     25.19 o
   6  -1   6     1256.04     1327.51     72.22 o
  -8   0   6      742.62      776.38     43.10 o
  -7   0   6     2376.33     2434.50     90.08 o
  -5   0   6     1593.24     1608.39     96.13 o
  -4   0   6      463.47      516.84     34.90 o
  -3   0   6       68.38       57.56     11.95 o
  -2   0   6      303.50      379.90     26.85 o
  -1   0   6     3390.12     3223.21    131.66 o
   0   0   6      534.75      595.20     34.08 o
   1   0   6     4089.51     4168.52     87.27 o
   2   0   6     1452.78     1491.85     56.43 o
   3   0   6      197.80      213.53     24.25 o
   4   0   6      371.45      348.58     26.08 o
   5   0   6       20.64       24.75      8.54 o
  -8   1   6       37.90       29.83     39.45 o
  -7   1   6        0.55      -21.96     21.96 o
  -6   1   6      585.86      600.87     72.94 o
  -5   1   6      251.69      245.19     34.74 o
  -4   1   6     4006.18     4294.90     95.53 o
  -3   1   6     2686.57     2769.03     78.95 o
  -2   1   6       17.30       13.77     14.99 o
  -1   1   6     3711.29     3725.11    114.21 o
   0   1   6      804.26      740.32     49.74 o
   1   1   6      213.20      214.64     14.59 o
   3   1   6      937.94     1004.53     66.48 o
   4   1   6       43.58       16.93     25.80 o
   5   1   6     1683.71     1705.69    156.21 o
  -8   2   6      699.76      744.94     68.25 o
  -7   2   6      824.56      859.38     81.65 o
  -6   2   6       44.71       34.02     22.67 o
  -5   2   6      254.26      238.82     21.46 o
  -4   2   6      203.25      241.67     26.50 o
  -3   2   6      161.99      135.80     17.05 o
  -2   2   6        2.51      -16.18     18.31 o
  -1   2   6       49.23       44.66      5.56 o
   0   2   6      425.00      388.67     42.98 o
   1   2   6      598.71      553.26     32.59 o
   2   2   6       37.04       32.60      8.98 o
   4   2   6      143.16      137.03     41.30 o
  -7   3   6      133.09      136.71      9.79 o
  -6   3   6      742.93      733.71     62.92 o
  -5   3   6      711.01      677.53     96.17 o
  -4   3   6        1.08        5.64     17.05 o
  -3   3   6      220.04      231.63     16.81 o
  -2   3   6       26.37       48.09      9.59 o
  -1   3   6      717.29      831.30     62.58 o
   0   3   6      892.91      941.43     62.30 o
   1   3   6     1746.89     1805.78    270.42 o
   2   3   6       32.58       29.08     18.89 o
   3   3   6     1365.40     1451.58     84.30 o
   4   3   6      351.08      353.17     53.14 o
  -7   4   6       91.50       57.34     29.96 o
  -6   4   6      351.87      331.07     30.91 o
  -5   4   6        9.82      -18.23     18.23 o
  -4   4   6     1593.57     1643.16    100.32 o
  -3   4   6      790.47      832.97     71.57 o
  -2   4   6     1094.37     1061.22     88.04 o
  -1   4   6      676.65      685.48     55.08 o
   0   4   6      153.89      153.51      9.81 o
   1   4   6       66.38       37.03     37.03 o
   2   4   6       55.29       12.98     20.79 o
   3   4   6      171.35      176.10     13.50 o
  -6   5   6     1900.52     1962.86     88.63 o
  -5   5   6      158.69      140.80     14.72 o
  -4   5   6      227.98      239.25     12.98 o
  -2   5   6       18.44        2.06     19.29 o
  -1   5   6       48.04       58.85      6.86 o
   0   5   6     1096.43     1076.93     61.85 o
   1   5   6      468.51      537.95     47.24 o
  -4   6   6      371.85      360.68     67.80 o
  -3   6   6        0.07       -9.80      9.80 o
  -2   6   6      467.57      449.48     45.83 o
   0  -8   7        8.27        7.26     31.68 o
   1  -8   7      519.30      547.03     34.36 o
  -2  -7   7     1365.28     1379.56    102.37 o
  -1  -7   7      371.48      439.71     42.17 o
   0  -7   7     1299.53     1200.46     66.51 o
   1  -7   7      139.99      151.34     11.00 o
   2  -7   7       18.65       29.78      9.04 o
   3  -7   7      125.79      117.60      8.93 o
   4  -7   7      315.72      337.21     34.50 o
  -3  -6   7       64.71       74.35     14.46 o
  -2  -6   7       97.30      104.43      8.41 o
  -1  -6   7      437.09      452.61     45.17 o
   0  -6   7      291.26      292.65     22.25 o
   1  -6   7     3192.01     3242.81    108.31 o
   2  -6   7      386.57      370.37     25.76 o
   3  -6   7      884.26      924.26     79.64 o
   4  -6   7      889.39      907.64     60.16 o
   5  -6   7       17.75       27.76     36.69 o
  -5  -5   7      294.73      319.35     20.28 o
  -4  -5   7      900.66      906.93     59.66 o
  -3  -5   7     4368.17     4506.49    220.45 o
  -2  -5   7       65.99       59.94     12.30 o
  -1  -5   7     1681.20     1786.62     96.93 o
   0  -5   7      494.94      466.29     37.88 o
   1  -5   7      631.38      600.17     41.60 o
   2  -5   7        3.84      -20.85     26.61 o
   3  -5   7      859.92      753.18     71.34 o
   4  -5   7      180.85      192.47     14.59 o
   5  -5   7     1305.65     1142.62     91.82 o
  -6  -4   7      340.74      406.60     29.67 o
  -5  -4   7     1143.03     1173.91    125.21 o
  -4  -4   7      143.91      165.06     14.47 o
  -3  -4   7      195.37      189.77      9.98 o
  -2  -4   7        4.91       21.42     20.56 o
  -1  -4   7        0.09        4.03      5.24 o
   0  -4   7        4.29       11.50     28.05 o
   1  -4   7      753.98      801.57    122.60 o
   2  -4   7       25.63       42.10      8.38 o
   3  -4   7      231.93      263.51     31.11 o
   4  -4   7      158.76      145.26     22.43 o
   5  -4   7      124.28      106.32      9.08 o
  -6  -3   7      582.57      593.18     34.42 o
  -5  -3   7      903.30      855.31     72.78 o
  -4  -3   7       23.63       37.84      8.29 o
  -3  -3   7       61.00       71.29     29.86 o
  -2  -3   7       55.28       50.54      6.86 o
  -1  -3   7       10.85        5.47      6.38 o
   0  -3   7      139.68      123.80     10.28 o
   1  -3   7     2334.66     2345.59    255.84 o
   2  -3   7       37.56       33.34      5.09 o
   3  -3   7      348.86      385.63     42.40 o
   4  -3   7      114.95      112.26     12.01 o
   5  -3   7       72.86       85.66     14.69 o
   6  -3   7        4.90       15.14     24.85 o
  -7  -2   7       60.53       52.36     26.14 o
  -6  -2   7       76.79       44.71     21.38 o
  -5  -2   7      297.55      293.30     26.76 o
  -4  -2   7      906.05      907.69    109.42 o
  -3  -2   7        1.43       13.92     13.97 o
  -2  -2   7     4936.81     4997.06    153.18 o
  -1  -2   7     1880.58     1770.71     58.65 o
   0  -2   7      213.35      238.52     16.89 o
   1  -2   7      422.09      446.93     25.09 o
   2  -2   7      450.61      456.15     25.41 o
   3  -2   7       36.73       48.67     37.81 o
   4  -2   7      647.17      668.37     36.83 o
   5  -2   7      809.78      819.46     54.89 o
  -7  -1   7      614.25      630.66     34.78 o
  -6  -1   7     1482.34     1422.53     68.89 o
  -5  -1   7       69.01       62.55     14.05 o
  -4  -1   7     1154.11     1128.83     99.78 o
  -3  -1   7        0.95       17.43     13.74 o
  -2  -1   7      315.87      317.34     22.87 o
  -1  -1   7      474.22      468.78     33.13 o
   0  -1   7     2596.59     2829.92    106.34 o
   1  -1   7      643.92      646.80     40.38 o
   2  -1   7     1100.14     1055.02     87.70 o
   3  -1   7     2553.30     2790.15    231.90 o
   4  -1   7        0.12       21.61      7.85 o
   5  -1   7      230.60      261.29     28.86 o
  -7   0   7       56.20       20.27     35.08 o
  -6   0   7       54.63       56.28     16.30 o
  -5   0   7      173.89      201.15     24.74 o
  -4   0   7       50.28       56.99      7.40 o
  -3   0   7        0.54        8.06     20.62 o
  -2   0   7     2440.31     2418.54     95.93 o
  -1   0   7     1278.61     1313.01     77.81 o
   0   0   7      124.17      113.32      7.80 o
   1   0   7      270.47      287.55     18.31 o
   2   0   7      507.44      472.79     39.70 o
   3   0   7      295.18      312.68     23.59 o
   4   0   7      261.71      322.33     56.59 o
  -7   1   7      111.20      117.07     32.23 o
  -6   1   7       78.03       97.54      8.65 o
  -5   1   7      137.30      125.07     31.25 o
  -4   1   7      309.03      334.16     23.53 o
  -2   1   7      307.49      323.14     20.71 o
  -1   1   7      407.86      461.81     51.10 o
   0   1   7      409.55      388.31     33.18 o
   1   1   7       75.91       86.57     10.54 o
   2   1   7       88.70       97.05      7.06 o
   3   1   7       65.63       92.65     23.82 o
   4   1   7      315.23      338.76     34.30 o
  -7   2   7      846.99      835.47     83.90 o
  -6   2   7      296.74      297.15     25.69 o
  -5   2   7      380.35      414.57     26.41 o
  -4   2   7      563.03      579.24     35.29 o
  -3   2   7      251.00      251.55     14.97 o
  -2   2   7      267.96      272.91     18.19 o
  -1   2   7     1760.52     1755.61     66.35 o
   0   2   7      268.57      292.01     26.35 o
   1   2   7     1006.62      969.53     56.02 o
   2   2   7     1451.85     1330.96     65.61 o
   3   2   7       88.89       68.73     17.19 o
   4   2   7      667.05      703.92     54.45 o
  -7   3   7      299.61      322.98     26.86 o
  -6   3   7      136.94      137.24     11.59 o
  -5   3   7     2083.31     2214.66     83.68 o
  -4   3   7      123.58      151.42     13.13 o
  -3   3   7     1967.35     1985.92     74.65 o
  -2   3   7      887.72      809.69     41.15 o
  -1   3   7     1398.39     1363.14     86.42 o
   0   3   7      652.33      738.33     69.55 o
   1   3   7      447.39      459.11     28.78 o
   2   3   7      977.64     1108.16     64.40 o
   3   3   7      421.79      448.53     32.55 o
  -6   4   7       11.12      -44.87     44.87 o
  -5   4   7      640.35      650.93     51.80 o
  -4   4   7      728.82      730.72     36.17 o
  -3   4   7       12.89       16.93     25.80 o
  -2   4   7        0.50      -20.79     20.79 o
  -1   4   7      348.36      409.58     37.67 o
   1   4   7      703.43      677.95     71.22 o
   2   4   7      302.88      312.88     23.04 o
  -5   5   7       77.02        6.97     42.33 o
  -4   5   7      521.32      516.98     44.65 o
  -3   5   7      132.51      132.24     39.11 o
  -2   5   7      112.18      137.79     38.04 o
  -1   5   7        8.36      -14.28     33.46 o
   0   5   7        7.82       -6.97     33.52 o
  -2  -7   8      522.21      559.15     33.50 o
  -1  -7   8       91.97       88.42      9.16 o
   0  -7   8     1509.47     1660.86     77.82 o
   1  -7   8       91.73       32.14     38.01 o
   2  -7   8     1216.12     1103.47     69.10 o
   3  -7   8     1087.19     1205.50     70.49 o
  -4  -6   8      600.95      606.61     36.17 o
  -3  -6   8        2.38       -0.29     15.95 o
  -2  -6   8      479.57      461.33     44.04 o
  -1  -6   8      170.20      185.28     14.23 o
   0  -6   8        5.30        6.75     19.87 o
   1  -6   8        0.67      -22.69     28.91 o
   2  -6   8      249.78      260.10     40.12 o
   3  -6   8      290.52      277.33     50.43 o
   4  -6   8      369.54      417.16     32.60 o
  -5  -5   8       50.54       64.39     12.38 o
  -4  -5   8        0.02       12.84     24.07 o
  -2  -5   8      260.86      263.02     15.62 o
  -1  -5   8      498.71      492.87     27.74 o
   0  -5   8        5.49      -12.47     15.39 o
   1  -5   8      281.49      356.93     23.85 o
   2  -5   8       22.85       20.70     11.00 o
   3  -5   8        2.47        5.09     15.94 o
   4  -5   8      196.29      226.72     11.53 o
   5  -5   8        0.01       14.11     26.38 o
  -5  -4   8       69.34       78.78      7.86 o
  -4  -4   8      284.09      311.78     20.25 o
  -2  -4   8        3.04       -4.72     22.58 o
  -1  -4   8     1411.81     1331.10     59.98 o
   0  -4   8     1161.33     1194.00     54.50 o
   1  -4   8      966.70     1071.24     74.92 o
   2  -4   8     1883.01     1940.57     71.97 o
   3  -4   8       26.55       50.28     29.03 o
   4  -4   8      562.54      438.54     46.52 o
   5  -4   8        4.30       11.78     24.25 o
  -6  -3   8      107.69       90.91     15.09 o
  -5  -3   8      733.67      783.97     53.82 o
  -4  -3   8       27.02       21.26     19.15 o
  -3  -3   8     6094.17     5950.51    123.34 o
  -2  -3   8     1042.39     1072.35     74.30 o
  -1  -3   8      693.31      776.92     43.97 o
   0  -3   8     3030.07     2790.55    113.79 o
   1  -3   8        2.03      -10.39     20.10 o
   2  -3   8      300.31      294.07     19.44 o
   3  -3   8      712.72      599.66     59.93 o
   4  -3   8     1170.90     1176.59     64.46 o
   5  -3   8      240.23      229.68     15.46 o
  -6  -2   8       19.59       -2.71      9.04 o
  -5  -2   8      370.76      323.23     33.64 o
  -4  -2   8      623.84      698.25     67.33 o
  -3  -2   8        4.25      -10.57     17.87 o
  -2  -2   8       22.64       20.04     18.98 o
  -1  -2   8      838.30      779.15     44.99 o
   0  -2   8       53.10       53.89      8.85 o
   1  -2   8     2987.72     3073.66    166.86 o
   2  -2   8     1514.85     1500.42     65.53 o
   3  -2   8      152.34      187.13     12.67 o
   4  -2   8      259.05      219.85     21.20 o
   5  -2   8        6.30      -10.00     17.56 o
  -7  -1   8       45.29       47.09     15.87 o
  -6  -1   8       38.21       20.29     26.98 o
  -5  -1   8        3.94       -1.00     18.09 o
  -4  -1   8      786.04      725.94     45.92 o
  -3  -1   8     1064.85     1014.08     73.38 o
  -2  -1   8       25.92      -14.17     19.83 o
  -1  -1   8     1525.48     1590.78    138.05 o
   1  -1   8      123.18      123.59      8.00 o
   2  -1   8      399.96      445.35     25.72 o
   3  -1   8      808.28      726.51     47.39 o
   4  -1   8      371.21      315.46     21.56 o
   5  -1   8     1466.84     1600.93    186.38 o
  -7   0   8       82.23       78.08     25.34 o
  -6   0   8        7.55        4.10     17.57 o
  -5   0   8       12.76       21.30      7.49 o
  -4   0   8       94.77       96.90      8.39 o
  -3   0   8      752.90      720.32     64.89 o
  -2   0   8       25.65       10.52     17.57 o
  -1   0   8       43.08       29.61     17.79 o
   0   0   8       95.37       75.74      8.52 o
   1   0   8        0.08       18.31     18.31 o
   2   0   8      110.83      123.18      8.67 o
   3   0   8       33.87       33.31     10.42 o
   4   0   8       36.58       38.88      9.79 o
  -7   1   8       75.11       79.00      9.65 o
  -6   1   8     1713.53     1656.46    175.65 o
  -5   1   8     1198.35     1165.82     88.65 o
  -4   1   8      224.18      183.46     19.12 o
  -3   1   8      241.36      237.73     27.71 o
  -2   1   8      157.91      146.26     11.27 o
  -1   1   8      328.98      287.24     19.39 o
   0   1   8      472.04      458.53     25.25 o
   1   1   8     1968.73     1920.00     73.30 o
   2   1   8       80.54       94.98      8.88 o
   3   1   8     1760.15     1765.34     78.34 o
   4   1   8      666.97      660.46     40.96 o
  -7   2   8      132.09      112.22      9.91 o
  -6   2   8       14.67       25.63     25.63 o
  -5   2   8       34.56       31.77      8.58 o
  -4   2   8      287.36      270.81     27.30 o
  -3   2   8     1071.47     1090.26     55.71 o
  -2   2   8       27.62       25.98      7.53 o
  -1   2   8     1405.28     1543.47     92.93 o
   0   2   8      437.60      400.03     53.87 o
   1   2   8       24.82       16.81     18.24 o
   2   2   8      423.47      411.19     28.40 o
   3   2   8        5.57        3.92      9.73 o
  -6   3   8      589.01      630.67     36.52 o
  -5   3   8      397.11      398.06     26.88 o
  -4   3   8      312.95      287.99     18.11 o
  -3   3   8        2.26      -16.38     16.38 o
  -2   3   8      541.42      536.46     29.74 o
  -1   3   8     1047.14     1078.53     83.80 o
   0   3   8      316.74      281.57     20.20 o
   1   3   8        8.62        6.40     21.03 o
   2   3   8      151.98      140.28     12.29 o
  -5   4   8       81.06       77.74     14.74 o
  -4   4   8       23.35       10.09     21.77 o
  -3   4   8        8.18       26.64      8.43 o
  -2   4   8        3.56       -9.11     22.89 o
  -1   4   8      689.68      610.45     52.26 o
   0   4   8      451.71      465.53     45.05 o
  -1  -7   9      411.48      405.36     30.83 o
   0  -7   9      126.12      135.76     12.79 o
   1  -7   9      154.02      148.42     12.79 o
  -3  -6   9       31.19        3.02     20.86 o
  -1  -6   9      764.04      756.15     54.68 o
   0  -6   9        2.67        0.00     26.55 o
   1  -6   9        9.77       12.28     19.64 o
   2  -6   9        1.49        0.00     26.95 o
   3  -6   9        4.63       -0.18     20.56 o
  -4  -5   9       75.72       87.40     12.38 o
  -3  -5   9      135.76      135.28     45.82 o
  -2  -5   9      103.37      126.09      9.06 o
  -1  -5   9        5.25      -19.91     19.91 o
   0  -5   9      573.01      573.28     30.90 o
   1  -5   9     1117.22      983.09     58.34 o
   2  -5   9        5.25        5.82     21.08 o
   3  -5   9      746.81      811.58     43.98 o
   4  -5   9      637.00      634.88     37.19 o
  -5  -4   9      215.62      224.20     13.31 o
  -4  -4   9      412.69      347.78     32.38 o
  -3  -4   9        2.06      -28.51     28.51 o
  -2  -4   9      878.30      851.13     71.46 o
  -1  -4   9     1447.30     1366.48     63.22 o
   0  -4   9      556.03      529.13     29.49 o
   1  -4   9      133.20      167.99     11.26 o
   2  -4   9       57.06       27.47     29.60 o
   3  -4   9      348.14      303.88     22.40 o
   4  -4   9      167.89      176.50     15.34 o
  -6  -3   9      234.12      266.90     28.43 o
  -5  -3   9      141.23      149.14     15.81 o
  -4  -3   9      100.90      103.44     20.36 o
  -2  -3   9        0.16      -27.01     27.01 o
  -1  -3   9      611.76      582.71     48.77 o
   0  -3   9      656.05      665.02     44.63 o
   1  -3   9       29.49       30.93     25.28 o
   2  -3   9      556.14      482.69     41.89 o
   3  -3   9      618.89      658.55     47.24 o
   4  -3   9       45.83       63.93     14.23 o
  -6  -2   9       83.02       83.97     16.59 o
  -5  -2   9       15.84       28.86     20.58 o
  -4  -2   9      185.56      189.09     16.42 o
  -3  -2   9       32.24       21.96     13.91 o
  -2  -2   9        0.52       25.75     14.92 o
  -1  -2   9      618.14      715.11     62.63 o
   0  -2   9      699.71      678.52     44.40 o
   1  -2   9      336.06      356.71     23.40 o
   2  -2   9     2143.14     2127.49    108.03 o
   3  -2   9      246.33      249.99     17.20 o
   4  -2   9      115.48      100.27     12.24 o
  -6  -1   9      250.86      266.33     22.09 o
  -5  -1   9      983.92     1110.12     84.77 o
  -4  -1   9     2161.79     2056.81     79.40 o
  -3  -1   9     1739.13     1682.85     73.93 o
  -2  -1   9     3088.84     3095.14     88.83 o
  -1  -1   9       60.78       67.10      8.58 o
   0  -1   9     4397.26     4312.59    138.49 o
   1  -1   9       77.84      104.01      8.65 o
   2  -1   9     1820.70     1881.05     87.79 o
   3  -1   9       29.48       38.12      9.99 o
   4  -1   9      946.53     1039.30     68.01 o
  -6   0   9      884.40      788.30     58.55 o
  -5   0   9      468.30      424.93     29.61 o
  -4   0   9     2439.25     2322.31     82.99 o
  -3   0   9        3.64        4.90     24.42 o
  -2   0   9      578.82      572.36     34.54 o
  -1   0   9      256.52      250.25     17.23 o
   0   0   9      608.58      673.55     45.35 o
   1   0   9      365.46      432.10     28.08 o
   2   0   9     1401.83     1386.70     98.11 o
   3   0   9       37.30       44.91      9.93 o
  -6   1   9       29.78        1.09     22.33 o
  -5   1   9      799.07      805.21     77.62 o
  -4   1   9      123.10      123.02      9.19 o
  -3   1   9     2094.11     2063.80     79.11 o
  -2   1   9      555.94      550.28     29.73 o
  -1   1   9     1211.17     1294.16     85.89 o
   0   1   9      265.59      274.85     22.69 o
   1   1   9      153.07      147.07     13.40 o
   2   1   9      271.91      251.82     18.77 o
   3   1   9      474.85      493.02     46.14 o
  -6   2   9       12.63       20.97     10.42 o
  -5   2   9     1111.25     1187.51     65.47 o
  -4   2   9      279.29      311.61     19.93 o
  -3   2   9        6.40      -11.63     27.30 o
  -2   2   9       13.21        7.22      8.52 o
  -1   2   9      536.18      459.49     28.55 o
   0   2   9       60.14       47.44     21.53 o
   1   2   9      652.86      683.59     68.04 o
   2   2   9      387.94      377.91     23.62 o
  -5   3   9      365.34      404.10     41.25 o
  -4   3   9       39.69       45.04      9.73 o
  -3   3   9      106.65      132.72     41.27 o
  -2   3   9        9.98        6.57     16.44 o
  -1   3   9      491.05      445.38     62.31 o
   0   3   9        1.27        0.00     22.75 o
  -3   4   9     1000.88      979.59     92.03 o
  -2   4   9       64.96       54.45     11.40 o
  -2  -6  10       73.70       73.49      8.73 o
  -1  -6  10      494.75      434.44     44.99 o
   0  -6  10      628.63      592.31     36.71 o
   1  -6  10      403.79      399.57     28.18 o
   2  -6  10     1447.80     1401.95     78.17 o
  -3  -5  10     3213.33     3183.32    154.44 o
  -2  -5  10      946.41      912.08     48.89 o
  -1  -5  10     1029.72     1058.78     91.57 o
   0  -5  10     1809.74     1779.37     79.32 o
   1  -5  10      161.04      168.62     22.43 o
   2  -5  10      196.87      154.94     14.46 o
   3  -5  10      830.54      882.29     61.14 o
  -4  -4  10      377.52      376.95     34.45 o
  -3  -4  10      343.76      302.20     21.55 o
  -2  -4  10        5.08        2.57     19.90 o
  -1  -4  10      241.24      207.22     18.32 o
   0  -4  10      231.74      244.29     35.31 o
   1  -4  10      761.50      685.17     53.53 o
   2  -4  10      668.98      728.18     45.06 o
   3  -4  10       29.11        7.20     31.45 o
  -5  -3  10      420.60      402.84     29.47 o
  -4  -3  10       33.15      -26.26     37.09 o
  -3  -3  10       49.05       38.30     20.30 o
  -2  -3  10       17.29      -21.66     30.64 o
  -1  -3  10       55.61       28.83      9.09 o
   1  -3  10     1113.89     1037.88     81.32 o
   2  -3  10      573.66      601.51     34.15 o
   3  -3  10       95.54       97.92     26.12 o
  -5  -2  10       44.25       48.84     10.65 o
  -4  -2  10        8.22      -25.40     25.40 o
  -3  -2  10      551.62      535.82     31.57 o
  -2  -2  10       42.58       50.14      6.76 o
  -1  -2  10      205.64      188.59     16.28 o
   0  -2  10      472.72      497.20     29.15 o
   1  -2  10       63.10       84.84      8.36 o
   2  -2  10       10.64        4.63     18.59 o
   3  -2  10        5.85        3.77     17.51 o
  -6  -1  10      292.75      238.01     23.36 o
  -5  -1  10      583.60      575.12     34.15 o
  -4  -1  10       29.74       41.51     25.60 o
  -3  -1  10        3.70      -15.95     20.51 o
  -2  -1  10       51.23       48.46      7.71 o
  -1  -1  10       23.97       11.40     25.46 o
   0  -1  10      640.32      649.65     32.90 o
   1  -1  10     1158.22     1022.20     62.37 o
   2  -1  10       35.28       17.30     36.05 o
   3  -1  10     1267.15     1301.67     75.50 o
  -6   0  10        4.21      -22.07     51.14 o
  -5   0  10      106.25      122.60     10.54 o
  -4   0  10      548.83      619.40     49.95 o
  -3   0  10      599.32      553.03     43.70 o
  -2   0  10      164.77      145.66     23.90 o
  -1   0  10     1314.58     1379.26     65.32 o
   0   0  10      156.09      148.04     13.94 o
   1   0  10       26.89      -24.19     34.15 o
   2   0  10       44.16       43.61     10.58 o
  -5   1  10      421.26      444.57     42.57 o
  -4   1  10     1439.29     1362.03     71.76 o
  -3   1  10        7.43       -8.79     19.00 o
  -2   1  10     1395.66     1331.87     74.68 o
  -1   1  10     1495.60     1585.60    109.47 o
   0   1  10        0.00       12.64     18.04 o
   1   1  10       96.85      121.34     10.01 o
  -5   2  10       92.68       64.35     30.21 o
  -4   2  10     1070.34     1161.96     69.24 o
  -3   2  10      180.72      147.19     72.60 o
  -2   2  10      208.82      235.48     21.74 o
  -1   2  10       12.51       21.18      9.65 o
   0   2  10      611.87      660.14     37.91 o
  -3   3  10      366.84      374.53     45.25 o
  -2   3  10     1388.86     1400.35    109.63 o
  -2  -5  11      730.92      614.59     38.25 o
  -1  -5  11      750.31      647.31     37.09 o
   0  -5  11       38.19       17.13     25.05 o
   1  -5  11      364.06      384.84     29.84 o
  -3  -4  11      559.03      605.34     34.44 o
  -2  -4  11       43.26       42.83     23.19 o
  -1  -4  11        0.27        0.98     18.14 o
   0  -4  11      242.89      258.96     24.48 o
   1  -4  11        4.99       18.97     22.39 o
   2  -4  11      777.47      801.72     65.28 o
  -4  -3  11      465.03      474.82     31.11 o
  -2  -3  11     1305.05     1345.19     77.96 o
   0  -3  11     1599.24     1361.00     71.07 o
   1  -3  11      256.47      262.18     20.67 o
   2  -3  11      375.99      401.26     30.61 o
  -5  -2  11      263.80      285.93     14.88 o
  -4  -2  11     2062.58     1915.02     98.17 o
  -3  -2  11       28.81       -6.68     31.91 o
  -2  -2  11      144.68      145.38     11.78 o
  -1  -2  11       31.25       20.37     23.30 o
   0  -2  11      673.53      728.43     42.53 o
   1  -2  11      185.87      166.38     14.92 o
   2  -2  11     1425.75     1456.39    124.33 o
  -5  -1  11        1.03       -6.11     20.16 o
  -4  -1  11       65.26       72.30     10.91 o
  -3  -1  11      253.26      277.79     19.32 o
  -2  -1  11       93.35      104.59      8.66 o
  -1  -1  11        0.00      -18.83     19.61 o
   0  -1  11        4.39       -0.67      9.15 o
   1  -1  11      149.21      132.96      9.81 o
  -5   0  11        1.77      -39.85     39.85 o
  -4   0  11        0.17       -7.08     34.04 o
  -3   0  11     1073.09      973.55     85.75 o
  -2   0  11      390.69      409.45     27.71 o
  -1   0  11       66.27       77.50     45.33 o
   0   0  11      781.84      785.55     40.26 o
   1   0  11       38.31       28.06     29.80 o
  -4   1  11       34.64       39.57     10.31 o
  -3   1  11      406.88      441.57     27.71 o
  -2   1  11       60.11       49.25     12.08 o
  -1   1  11      154.60      136.27     21.97 o
   0   1  11        9.36      -20.91     36.17 o
  -2  -3  12       13.14       29.60     10.83 o
  -1  -3  12       75.28       49.67     11.04 o
   0  -3  12      416.02      400.58     22.14 o
  -3  -2  12       20.16      -13.82     36.57 o
  -2  -2  12        5.11       14.06     22.20 o
  -1  -2  12       17.04       20.95     10.30 o
   0  -2  12      271.44      299.10     22.00 o
  -2  -1  12     1241.16     1197.72    121.15 o
  -1  -1  12     1136.47     1162.43     69.62 o
 
